# Supplementary material for: Genome-Wide Analysis of the SAUR Gene Family and Its Expression Profiles in Response to Salt Stress in Santalum album
Source: Plants (Basel). 2024 May 7;13(10):1286. doi: 10.3390/plants13101286 (PMC11125248; doi:10.3390/plants13101286)
Supplement: Supplementary file 1 [file plants-13-01286-s001.zip › Supplementary Table.xlsx]

## Sheet: S1
Supplementary Table S1. Detailed information on RNA sequencing data of samples under salt stress.
Sample	Raw Reads	Clean Reads	Effective(%)	Q20(%)	Q30(%)	GC(%)
W0-1	87638464	85798494	97.9	98.21	94.46	46.79
W0-2	98555170	96314604	97.73	98.29	94.68	46.56
W0-3	65545142	64150510	97.87	98.38	94.97	46.28
W12-1	63911652	62363090	97.58	98.17	94.39	49.96
W12-2	77892512	75462438	96.88	98.25	94.68	50.62
W12-3	83069458	80762074	97.22	98.12	94.23	49.13
W24-1	80699212	77887864	96.52	98.21	94.44	47.28
W24-2	44991182	43544706	96.78	98.27	94.67	47.17
W24-3	63155110	61148088	96.82	98.4	94.98	46.47
W48-1	80580734	78870616	97.88	98.26	94.67	47.33
W48-2	83147758	81223536	97.69	98.44	95.21	47.39
W48-3	79923292	77896294	97.46	98.42	95.1	47.85
L0-1	85285380	82991176	97.31	98.44	95.09	46.69
L0-2	45009224	43672964	97.03	98.35	94.85	46.16
L0-3	89498874	87095902	97.32	98.4	94.99	46.71
L12-1	90213758	88062240	97.62	98.13	94.23	48.96
L12-2	82755430	80495352	97.27	98.31	94.76	49.09
L12-3	68606294	66486808	96.91	98.21	94.47	48.74
L24-1	80107194	78178102	97.59	98.31	94.75	46.37
L24-2	75242502	73530738	97.73	98.4	95.04	46.43
L24-3	67739750	65921104	97.32	98.32	94.79	46.66
L48-1	61748446	59771202	96.8	98.48	95.29	47.09
L48-2	83062830	80481502	96.89	98.12	94.14	46.86
L48-3	75900338	73658096	97.05	98.16	94.25	46.4
H0-1	81202690	79255568	97.6	98.44	95.17	46.37
H0-2	88511208	86706006	97.96	98.31	94.78	46.67
H0-3	98608376	95982724	97.34	98.4	95.01	46.12
H12-1	66665412	64538036	96.81	98.32	94.76	48.03
H12-2	63237432	61459160	97.19	98.33	94.82	48.43
H12-3	50776536	49114518	96.73	98.12	94.19	50.07
H24-1	85432446	83808476	98.1	98.35	94.87	47.33
H24-2	90863366	88752420	97.68	98.28	94.62	46.26
H24-3	81060238	79237106	97.75	98.33	94.79	46.46
H48-1	74043562	71713608	96.85	98.18	94.33	47.26
H48-2	69858412	67662900	96.86	98.11	94.14	46.85
H48-3	89918880	86899842	96.64	98.29	94.64	46.79

## Sheet: S2
Supplementary Table S2. Transcription expression levels of SAUR genes in various tissues.
gene_id	heartwood	root1	root2	root3	leaf1	leaf2	leaf3
SA01G02339.t1	0.044027	2.78154	4.48528	1.65725	12.4043	11.9794	1.1236
SA02G00132.t1	0.193196	0.368229	0.591975	0.168233	14.828	11.8395	0
SA02G00206.t1	0.088116	27.5173	13.634	8.39145	16.5909	15.4371	1.81028
SA02G00516.t1	0.371123	1.97085	2.59369	2.20978	17.2306	14.5337	26.8223
SA02G00677.t1	0	0	0	0	12.5648	14.1948	0
SA02G01106.t1	0.309354	2.4522	5.50499	1.92344	15.9459	10.7586	1.05241
SA02G02406.t1	3.04995	1.39771	1.31206	1.21516	18.1054	14.7314	14.5605
SA02G02629.t1	114.165	30.434	38.2808	34.983	13.5064	11.9341	7.21992
SA02G02667.t1	3.22655	11.9896	23.8504	11.078	14.0054	13.6047	18.5769
SA02G03132.t1	0.31154	0.771279	0.357055	0.681876	19.7195	16.7719	0.743151
SA02G03133.t1	4.01349	3.62742	3.17918	3.5328	21.1222	17.7262	4.19292
SA02G03134.t1	1.86229	4.76155	7.57075	2.74395	14.9102	15.3157	1.82247
SA03G00088.t1	142.837	17.2467	17.7306	28.923	18.4472	14.0817	3.84173
SA03G00867.t1	0	0	0	0	9.17395	9.27086	0.031696
SA04G00058.t1	0	0	0	0	12.3857	12.451	0
SA04G00729.t1	0.345371	0.31786	0.116849	0.343803	16.0621	15.021	2.57799
SA04G00792.t1	0	4.3529	13.5117	2.20165	13.5357	11.3115	7.78505
SA04G01353.t1	15.458	440.199	257.04	420.873	14.6181	13.5093	19.637
SA04G02219.t1	4.42413	4.54228	3.27854	6.09981	10.0148	8.03969	0.572512
SA04G02816.t1	0	8.94962	6.57119	21.0047	8.14705	9.05033	3.2963
SA04G02839.t1	0.340221	0.940489	1.11817	1.26414	14.9732	11.6858	2.27777
SA05G00696.t1	0	3.49317	6.9641	3.10625	13.1133	11.1907	1.61668
SA06G00626.t1	0.448451	4.26605	3.51508	6.59796	8.29234	7.81636	0.537085
SA06G00887.t1	0.226494	12.8383	7.0496	27.2838	8.74309	8.25393	0.139526
SA06G00889.t1	0.081828	5.46674	12.2727	7.39676	15.9633	15.0331	3.95965
SA07G00208.t1	0.61126	2.33527	2.78729	2.97277	16.7273	14.2347	4.09063
SA07G00209.t1	0.054071	0.889819	1.12662	0.898878	16.2446	15.4879	0.951039
SA07G00210.t1	1.2134	5.27521	1.94047	5.19105	13.175	15.5519	1.45216
SA07G00277.t1	0.004961	0	0	0	12.188	12.6899	0
SA07G00278.t1	0	0	0	0	12.0761	14.1898	0
SA07G00279.t1	0	0	0	0	15.6955	13.7465	0.843795
SA07G00280.t1	0	0.149199	0.106625	0	10.6224	11.5696	1.24977
SA07G00281.t1	10.3626	1.06348	3.19151	1.35902	18.534	17.2347	36.1186
SA07G00282.t1	6.42002	0.605633	3.22288	0.911035	18.5499	18.4812	6.57288
SA07G00283.t1	1.13011	0.299452	1.04124	0.436299	18.3355	16.7695	1.74944
SA07G00284.t1	0.906278	7.13813	9.64976	7.27183	15.7627	13.9789	12.1391
SA07G01910.t1	0.20084	0.458236	0.703329	0	16.1954	14.9072	0
SA08G01800.t1	0	0	0	0.048982	9.92298	9.45777	0
SA08G01915.t1	0.40062	5.70981	5.4772	5.37049	15.595	16.362	1.37042
SA08G01928.t1	0.45776	0.195719	1.31978	0.287229	18.6557	15.3519	0.26033
SA09G00119.t1	1.21239	0.759163	1.29113	0.839148	18.6537	18.6119	1.39896
SA09G00803.t1	0	3.04377	4.8591	4.3764	20.0043	15.2579	0
SA10G00348.t1	1.33382	14.7958	9.69535	16.6403	14.0023	11.4842	2.51695

## Sheet: S3
Supplementary Table S3. Transcription expression levels of SAUR genes under salt stress.
gene_id	W0-1	W0-2	W0-3	W12-1	W12-2	W12-3	W24-1	W24-2	W24-3	W48-1	W48-2	W48-3	L0-1	L0-2	L0-3	L12-1	L12-2	L12-3	L24-1	L24-2	L24-3	L48-1	L48-2	L48-3	H0-1	H0-2	H0-3	H12-1	H12-2	H12-3	H24-1	H24-2	H24-3	H48-1	H48-2	H48-3
SA01G02339.t1	0.698049	0.497908	0.392806	3.85064	3.63727	2.17277	0.527094	2.00957	2.47875	0.391573	0.641102	0.424588	0.51529	0.16007	0.186872	0.316366	2.37364	0.989814	0.201005	0.064001	0.128565	0.466262	0.235952	0.096788	2.60948	2.3732	2.85103	3.20453	3.74845	2.84347	2.86361	2.55185	3.22187	2.89998	3.15322	2.70581
SA02G00132.t1	0.042058	0	0	0	0.018537	0	0.058573	0.134109	0	0.094558	0.042521	0.057151	0.02701	0.002218	0	0.04694	0	0	0	0.026478	0.024752	0	0.01556	0	0.022359	0	0	0	0.066603	0.044804	0.069414	0	0	0	0	0.101458
SA02G00206.t1	0.647387	1.06617	0.965799	7.70333	12.5222	4.58818	97.3101	63.3422	30.3145	192.955	15.9644	91.5913	1.0733	0.999986	1.45583	4.45395	1.70808	2.59733	6.74427	6.79576	1.66288	27.6638	3.62868	3.12036	1.63211	1.33912	0.658008	1.43698	0.774561	4.15211	1.69257	0.638393	1.07475	1.35193	1.89339	1.19658
SA02G00516.t1	29.1748	15.6365	16.7558	42.2782	77.3946	21.6621	33.6051	46.4534	20.488	16.9248	11.5365	26.8408	39.1735	19.8603	24.0224	56.1592	39.2232	30.3437	20.6615	24.3984	22.6005	57.4696	25.913	19.1816	12.9228	30.8122	11.3812	16.0493	42.1858	71.4067	40.2956	10.8839	15.2188	43.6325	12.629	27.1872
SA02G00677.t1	0	0	0	0	0	0	0	0	0	0	0	0	0	0	0	0	0	0	0	0	0	0	0	0	0	0	0	0	0	0	0	0	0	0	0	0
SA02G01106.t1	0.947853	0.655112	0.48552	0.30572	0.364324	0.090645	0.475801	0.512257	0.58805	1.45084	0.78051	0.529339	0.317936	0.153993	0.238464	0.134109	0.119216	0.107747	0.516967	0.420295	0.503666	0.684486	0.599082	0.466945	0.497806	0.757168	0.637281	0.086663	1.16007	2.38505	1.63279	0.847944	0.965501	0.785091	0.636436	1.84105
SA02G02406.t1	29.0249	80.7103	80.2175	48.7309	43.5385	88.3419	36.226	5.75161	42.1288	19.9514	33.2394	9.25243	25.9927	34.1732	38.3379	42.3817	31.2005	60.2573	41.4133	36.9334	36.4438	9.18397	14.4604	21.1264	77.4833	13.1514	88.9994	99.2502	8.63724	26.1351	8.19701	79.4439	80.1429	4.71778	45.1491	17.6661
SA02G02629.t1	14.7101	33.2855	30.6829	47.3801	47.1128	71.2128	20.3213	3.64098	20.4073	17.6224	17.3619	11.2771	24.1093	30.4851	29.9769	88.9867	46.0544	58.7458	43.0452	37.3805	31.2309	13.1445	23.8376	25.5697	34.9325	9.4982	38.7493	56.3824	11.0486	32.1043	9.68412	50.5074	34.6942	3.19779	28.2291	15.5732
SA02G02667.t1	25.4915	23.685	23.9491	26.0978	26.8439	26.4639	24.2138	45.7004	42.9554	21.0715	22.9041	18.3061	23.6564	26.4388	25.2475	38.2221	35.7422	29.0487	26.9169	26.4152	25.8814	20.9056	28.0572	28.2546	29.1612	36.8442	31.9514	34.9157	36.5909	36.4566	27.8916	31.9599	36.7029	28.4767	29.7842	27.2864
SA02G03132.t1	0.692047	0.559354	0.912865	0	0	0.035166	0.475065	0.811401	0.603348	0.138923	0.17278	0.140259	0.94764	1.23142	0.731547	0	0	0.01983	1.15294	0.593668	0.780398	0.475216	0.410218	1.05958	0.83937	0.66694	1.5375	0.157493	0.130707	0	0.513325	1.26164	0.823612	0.383327	0.574665	0.15876
SA02G03133.t1	4.16035	4.10981	4.45127	0.305167	0.583013	0.315789	3.20902	2.23164	2.27132	2.60315	2.06	2.35693	2.20311	3.37908	2.65682	0.39922	0.398377	0.340178	4.02705	3.03103	2.05983	1.87518	2.03308	3.92178	4.27776	3.73842	4.35439	0.80042	1.35642	0.21321	3.86601	4.76256	3.59542	3.12666	3.21062	3.81615
SA02G03134.t1	1.18867	1.05666	1.7313	0.116281	0.204113	0.175944	0.755931	2.54237	1.45223	0.633779	0.951916	1.13888	2.00125	2.03163	1.35056	0.195697	0.119354	0.045157	2.52286	1.50657	1.23583	4.44744	1.18848	1.83268	1.91974	1.69051	2.02488	0.073217	1.20912	1.83032	2.02129	2.13372	1.65007	3.71297	1.06606	2.06995
SA03G00088.t1	1.70568	1.88002	1.89539	0.954632	1.50518	1.68022	1.14327	0.970936	2.11438	1.67313	1.45436	0.376923	1.41826	1.52555	1.60126	6.32112	6.09949	5.05951	4.70371	2.47251	0.919883	1.60735	1.48201	1.58734	4.40715	2.10454	3.32436	3.75442	0.738656	1.37783	0.886364	6.20176	3.33793	0.676162	1.54344	2.41503
SA03G00867.t1	0.001229	0.017583	0	0.148277	0	0	0	0	0	0	0	0.039697	0.031415	0	0.001348	0	0	0	0	0.035338	0	0	0	0	0.039646	0	0.002852	0.002766	0.039653	0.126733	0.030092	0	0	0.022059	0.282359	0
SA04G00058.t1	0	0	0.047869	0	0	0	0	0	0	0	0.029531	0	0	0	0	0	0	0	0	0	0	0	0	0	0	0	0	0	0.044326	0	0.030818	0	0	0	0	0
SA04G00729.t1	6.57697	4.88907	7.89118	4.24602	6.12251	5.57446	3.95451	6.23519	3.04081	2.27735	5.05627	2.8692	5.30894	5.36347	4.5467	3.04569	5.07805	3.00633	7.51627	7.22282	4.7614	3.47762	3.68171	8.04962	5.07318	4.13643	5.49719	5.48822	4.27484	4.37352	5.22244	5.97035	4.28561	4.32205	4.06989	3.97958
SA04G00792.t1	0.301767	0.037451	0	1.51653	3.99924	0.134524	0.083246	5.68364	0	0.122792	0.033738	2.46844	1.12719	0.156436	0.063416	0.163958	0.654886	0.096274	0.044444	0.053927	0.052646	11.5501	0	0.048213	0.285694	2.14135	0	0.053536	6.24336	10.7605	2.99186	0	0.274659	6.65218	1.09075	0.800259
SA04G01353.t1	46.6558	60.5619	71.0897	54.2304	64.35	81.6663	68.6043	67.3716	40.4225	57.8631	48.583	37.9657	45.266	48.9026	47.4093	70.8472	63.9037	58.8558	87.7238	72.3708	46.128	32.284	40.8503	67.8369	46.9482	28.6673	47.7023	66.1472	24.2493	29.0455	25.2343	51.603	45.3888	18.7798	36.6763	20.8258
SA04G02219.t1	1.14036	2.24178	4.23705	1.50815	2.65305	9.12774	3.36232	0.632209	0.79936	0.820143	0.222481	0.191256	4.00688	2.15559	3.2661	4.6154	4.30031	11.8059	1.49628	1.67713	1.62729	0.884327	0.850299	0.476346	4.45894	1.32031	2.51663	7.51492	1.13872	1.76261	0.711068	3.06701	1.18419	0.364259	0.657359	0.911088
SA04G02816.t1	2.00287	3.74354	2.99717	3.95225	5.82985	6.48542	1.68374	0.656439	0.864024	1.60289	3.24373	1.10808	3.68766	5.05245	4.07185	12.079	6.08449	5.4859	10.1548	5.75567	3.02289	3.26306	4.066	5.60973	5.63762	2.36555	5.52269	11.3514	3.81258	9.0641	2.30194	8.37011	3.22623	2.12908	4.29398	2.86888
SA04G02839.t1	3.62023	8.72877	8.68984	3.15158	3.58829	2.89608	5.47012	2.64111	12.1979	4.07569	3.62947	3.67108	10.3729	5.05058	8.40072	10.3156	5.02894	7.96079	10.3439	10.5616	11.0439	7.85167	9.7731	8.83007	7.53307	5.98831	6.91567	7.34302	5.75131	9.23642	10.3307	7.97621	12.8596	4.42768	10.3658	7.85353
SA05G00696.t1	0	0	0	0.088131	0	0	0.079726	0.138871	0.104345	0.211989	0	0.211927	0	0	0	0	0.038659	0	0	0	0.001699	0	0	0	0.038444	0	0	0	0.141632	0.043923	0.116049	0	0	0.236391	0	0.091159
SA06G00626.t1	1.28175	0.785285	1.1145	1.49451	1.86301	1.4281	0.853218	0.512426	0.522583	0.523302	0.844081	0.719791	0.978909	1.01136	0.660039	1.35532	1.91337	1.05071	1.04812	0.972481	0.478622	0.525727	0.758697	0.948596	0.589001	1.10014	0.859523	0.976969	1.08974	1.18894	0.455379	0.745763	0.695273	0.097658	1.04235	0.567052
SA06G00887.t1	1.5518	0.13754	0.288707	4.41628	3.5444	2.44577	0.162761	0.603913	0.217854	0.560534	0.860698	0.867198	0.157195	0.280317	0.192767	0.132008	1.1161	0.547751	0.218197	0.237375	0.116349	0.121359	0.081576	0.133639	0.266637	1.04394	0.361045	0.354025	1.46436	13.0817	10.5558	0.29651	0.464633	1.34992	5.73374	6.14163
SA06G00889.t1	1.35837	0.667677	0.679224	3.35156	3.06167	1.98551	1.08554	2.84539	1.15297	1.48604	1.25603	4.01687	1.01251	1.06076	1.23011	0.864688	1.40293	1.51078	0.879824	0.868478	1.11037	2.42056	1.34359	0.788117	1.34543	2.87117	0.475022	0.506571	3.38429	4.93519	3.41998	0.75306	1.35755	4.09835	2.46456	3.00314
SA07G00208.t1	9.79068	0.032005	0.912691	12.5962	25.3024	4.24581	12.4878	19.0404	2.02042	10.6802	3.04889	12.8339	26.7547	12.8173	9.11	9.23977	9.57355	6.21453	3.61769	6.35516	19.4125	88.0035	36.4139	9.85657	4.90506	27.5591	2.82227	1.16203	23.4423	24.3723	53.7418	2.8529	4.01028	68.7406	10.1879	51.2343
SA07G00209.t1	0.018698	0.02776	0.021282	0	0.008958	0.031248	0.050418	0.08487	0	0	0.018997	0.001903	2.14889	2.76643	2.02123	0.158689	0.177863	0.403195	3.49282	1.84425	1.66206	1.59661	1.33657	1.97807	2.88535	1.22138	3.19884	0.775713	0.847792	0.334047	1.15299	3.04318	2.46749	1.80265	1.78485	1.73113
SA07G00210.t1	0.159508	0.066751	0.245149	0	0	0	0.119774	0.357781	0.350914	0.073215	0.035369	0.045332	3.09308	4.63776	2.75825	0.655881	0.389791	0.903928	6.54644	3.47564	2.27886	2.43059	1.2299	3.16831	4.07997	2.40183	5.092	1.5029	1.62703	0.293828	1.36734	5.874	4.33054	1.74482	2.39096	1.0453
SA07G00277.t1	0	0	0	0	0	0	0	0	0	0	0	0	0	0	0	0	0.001782	0	0	0	0	0	0	0	0	0.003172	0	0	0.003417	0	0.004497	0	0	0	0	0
SA07G00278.t1	0	0	0	0	0	0	0	0	0	0	0	0	0	0	0	0	0	0	0	0	0	0	0.00164	0	0	0	0	0	0	0	0	0	0	0.000923	0	0
SA07G00279.t1	0.030327	0	0	0.07007	0.259203	0	0	0.385607	0	0	0.004937	0.078	0.216973	0	0	0	0.002373	0	0	0.001912	0	2.84801	0.029465	0	0.020764	0.116189	0	0	0.31577	0.174941	0.115435	0	0	0	0.142402	0.056398
SA07G00280.t1	0.24222	0	0.029801	0.031068	0.138407	0	0.355147	2.39024	0.365022	0.151414	0	0	1.55248	0.14101	0.025828	0.041239	0.124798	0.052621	0	0	0.278355	4.18716	0.117312	0	0.277682	0.450063	0	0.102897	1.44033	2.11145	0.75028	0.036737	0.070027	1.03111	0	0.739374
SA07G00281.t1	28.8443	5.34015	9.76187	7.47662	7.67455	2.25612	16.3753	57.8884	16.3696	6.54625	1.28845	6.63926	28.7263	15.1081	10.728	6.40611	5.76985	4.36831	5.1746	8.59156	14.0333	44.4557	13.5688	8.2379	11.1505	39.9282	5.80645	4.5628	26.1492	9.33542	34.4409	5.9091	6.2242	36.4363	4.3429	22.4848
SA07G00282.t1	2.11269	1.13155	1.09415	3.30933	4.26815	0.160932	0.959318	6.75544	0.886925	0.533006	0.174362	0.915778	3.49518	0.715106	1.10661	1.02189	1.17535	0.561882	1.7255	1.10697	0.544805	9.98945	0.543537	1.32034	1.69273	3.62998	2.25233	0.680336	2.70309	3.97186	2.92397	2.13865	1.15388	5.68208	0.940156	2.07915
SA07G00283.t1	0.09803	0.278186	0.303656	0.288343	1.32498	0	0.145398	3.27633	0.097496	0	0.073985	0.331697	0.496552	0.178498	0.157502	0.305983	0.302132	0.021688	0.315637	0.363394	0.098147	1.9973	0	0.223091	0.56273	1.1858	0.694546	0.090308	3.45856	1.87653	1.61865	0.355138	0.339362	6.36594	0.078132	0.170064
SA07G00284.t1	4.22279	1.99477	3.69532	6.40744	9.60607	7.98299	3.11848	10.8276	1.80512	1.79423	1.61195	6.17282	8.56922	3.93123	4.09478	8.24737	7.13978	7.06341	4.12393	5.33889	5.9878	10.5543	9.69817	3.39069	1.9514	6.69001	1.20439	2.39254	12.4686	9.19169	8.49016	1.84095	1.65037	15.0188	5.08111	4.75262
SA07G01910.t1	0.071087	0.028637	0.074255	0.106533	0.056918	0	0.05987	0	0	0.047082	0.049997	0.032102	0	0	0.112034	0.084443	0.023957	0.035054	0.041976	0	0.055643	0.084992	0	0	0.032755	0.055539	0.057266	0.161081	0.116737	0.148696	0.052788	0.03719	0.014137	0.040492	0.059994	0
SA08G01800.t1	0	0	0	0	0	0	0	0	0	0	0	0	0	0	0	0	0	0	0	0	0	0	0	0	0.001984	0	0.002275	0	0	0	0	0	0	0	0	0
SA08G01915.t1	1.55568	1.13464	0.905571	0.419857	0.81904	0.365225	1.43614	1.00958	0.779485	2.41528	1.59613	2.91116	0.496496	0.353278	0.670895	0.222617	0.109218	0.130172	0.264437	0.532801	0.526216	0.796184	0.984292	1.12935	1.07645	0.760506	0.788803	0.448422	0.643878	0.340228	0.830348	0.732537	0.53991	2.10107	1.1788	2.72707
SA08G01928.t1	0.416141	0.357149	0.215831	0.152201	0.117937	0.322501	0.253313	0.090658	0.265532	0.584835	0.438562	0.275509	0.212117	0.480985	0.159668	0.239009	0.06807	0.070829	0.043848	0.21623	0.344577	0.093527	0.334854	0.234442	0.305589	0.16823	0.314434	0.32056	0.043194	0	0.283005	0.23717	0.345657	0.390424	0.112614	0.276686
SA09G00119.t1	2.68495	3.32565	3.19705	0.220022	0.442277	0.567168	3.44238	2.27885	3.77705	3.66242	4.00745	3.31187	2.2606	2.51882	2.89151	0.931916	0.805707	0.699411	3.39322	3.19777	2.15251	1.77756	4.12758	4.86682	4.03627	3.34148	5.44815	1.63201	0.960674	0.642421	4.63918	6.03973	5.21024	3.03494	4.82309	7.62663
SA09G00803.t1	0	0	0	0	0	0	0	0	0	0	0	0	0	0	0.036342	0	0	0	0	0	0	0	0	0	0	0	0	0	0	0	0	0	0	0	0	0
SA10G00348.t1	2.45038	2.99009	2.96478	1.21857	1.32667	1.24445	2.76943	2.10449	2.41094	2.84363	2.68546	2.74541	3.17989	3.33021	2.81152	2.29853	1.33812	1.59343	3.40616	3.5029	3.09674	2.65244	4.60441	3.71619	2.78778	2.62534	2.4472	1.64499	1.98077	1.14706	2.73968	2.77437	2.41836	2.4201	3.47014	3.85476

## Sheet: S4
Supplementary Table S4. Primer sequences and product length of RT-qPCR
Genes	primer（5′-3′）	Product length
SaSAUR27-1	F：ACCGAGAACCAATGGCAGTA	173bp
	R：GCAGCCCAAATTCATCGTCA
SaSAUR27-2	F：CGATGAATTTGGGCTGCCTA	186bp
	R：AAGTGTTCGTTGGCTTGTCC
SaSAUR27-3	F：GCAAGGAAATGGCATCAGGT	226bp
	R：TAGGCAGCCCAAATTCATCG
SaSAUR27-4	F：CATCACCGAGAACCAATGGC	183bp
	R：CACTAGGCAGCCCAAATTCA
SaSAUR28-1	F：CTTTGAGAGTTGCCGCAGTT	213bp
	R：CCGGAAGAATGAACCACACC
SaSAUR28-2	F：GAGTTGCCGCAGTTGGATTT	168bp
	R：AGGAACGCTTCATTGCATGG
SaSAUR28-3	F：GGTTCATGATTCCCTCGGTG	166bp
	R：GTCGCCGGAAGAATGAACC
SaSAUR28-4	F：AAGCTTTGAGAGTTGCCGC	181bp
	R：GTCCAGGAACGCTTCATTGC
SaActin	F：GGATTCTGGAGATGGTGTTAGT	352bp
	R：CGGTGATTTCCTTGCTCATTC
